# Supplementary material for: Dysregulation of Circadian Clock Genes as Significant Clinic Factor in the Tumorigenesis of Hepatocellular Carcinoma
Source: Comput Math Methods Med. 2021 Oct 29;2021:8238833. doi: 10.1155/2021/8238833 (PMC8570900; doi:10.1155/2021/8238833)
Supplement: Supplementary Materials — Supplementary material containing four figures is available on the publisher's website along with the published article. [file 8238833.f1.zip]

Archive with 6 entries (6 files):
- FigS1.pdf
- FigS2.pdf
- FigS3.pdf
- figS4.tif
- FigS5.pdf
- Supplemental information (1).docx
